# Supplementary material for: Enriched Bone Marrow Derived Disseminated Neuroblastoma Cells Can Be a Reliable Source for Gene Expression Studies—A Validation Study
Source: PLoS One. 2015 Sep 11;10(9):e0137995. doi: 10.1371/journal.pone.0137995 (PMC4567134; doi:10.1371/journal.pone.0137995)
Supplement: S1 Table — The file contains the log2 fold changes, p values and adjusted p values for multiple testing by the Benjamini-Hochberg method (q values) of all analyzed genes. (XLS) [file pone.0137995.s001.xls]

## Sheet: matAnn.qPCR_timecourse.txt.biol
Name	logFCh24fridge_vs_h0rt	logFCh48fridge_vs_h0rt	logFCh72fridge_vs_h0rt	logFCh24rt_vs_h0rt	logFCh48rt_vs_h0rt	logFCh72rt_vs_h0rt	Pvalh24fridge_vs_h0rt	Pvalh48fridge_vs_h0rt	Pvalh72fridge_vs_h0rt	Pvalh24rt_vs_h0rt	Pvalh48rt_vs_h0rt	Pvalh72rt_vs_h0rt	meanh0rt	meanh24fridge	meanh24rt	meanh48fridge	meanh48rt	meanh72fridge	meanh72rt	adjPvalh24fridge_vs_h0rt	adjPvalh48fridge_vs_h0rt	adjPvalh72fridge_vs_h0rt	adjPvalh24rt_vs_h0rt	adjPvalh48rt_vs_h0rt	adjPvalh72rt_vs_h0rt	Ah0rt	Ah24fridge	Ah24rt	Ah48fridge	Ah48rt	Ah72fridge	Ah72rt	Bh0rt	Bh24fridge	Bh24rt	Bh48fridge	Bh48rt	Bh72fridge	Bh72rt	Ch0rt	Ch24fridge	Ch24rt	Ch48fridge	Ch48rt	Ch72fridge	Ch72rt
RXRG	-2.99479	-1.84506	-1.83424	-1.42072	-1.23457	-3.48391	0.00827763	0.0820459	0.0836908	0.172304	0.23229	0.0029429	12.2005	9.20573	10.7798	10.3555	10.966	10.3663	8.71662	0.269924	0.293015	0.26243	0.354743	0.439467	0.0114446	11.8739	10.1544	10.4832	9.51677	11.412	10.6465	9.79153	12.6805	7.97662	10.1627	9.09724	9.73443	11.4803	6.58137	12.0472	9.48614	11.6936	12.4524	11.7515	8.97204	9.77695
MUC5AC	-2.92953	-2.62009	-3.08706	-2.11455	-3.00539	-4.61105	0.0283121	0.046646	0.0218284	0.101042	0.0249904	0.00159251	11.8541	8.9246	9.73958	9.23404	8.84874	8.76707	7.24309	0.269924	0.250214	0.152798	0.261961	0.0795148	0.00798016	9.93219	9.5788	9.24409	8.02663	8.67254	8.32105	7.88092	12.2135	7.04036	8.59023	8.56495	7.4293	9.6289	5.02653	13.4168	10.1546	11.3844	11.1106	10.4444	8.35127	8.82182
KRT5	-2.68323	-1.98876	-1.57564	-0.477013	-0.835699	-3.04013	0.0424166	0.121675	0.213705	0.700195	0.502015	0.0237467	13.4971	10.8138	13.02	11.5083	12.6614	11.9214	10.4569	0.269924	0.370464	0.453314	0.850019	0.661474	0.0615654	12.3487	11.2095	11.9051	10.094	13.5009	12.7695	11.4107	14.7489	9.56029	12.0597	10.7393	10.6358	12.7615	8.56246	13.3936	11.6717	15.0953	13.6916	13.8474	10.2332	11.3976
IL6R	-1.88087	-1.88183	-2.93032	-1.68194	-2.65271	-3.24546	0.231943	0.231715	0.0707679	0.282935	0.0988439	0.0477456	13.6101	11.7293	11.9282	11.7283	10.9574	10.6798	10.3647	0.572862	0.545924	0.237859	0.521197	0.231166	0.0954913	11.9912	11.3344	11.2767	10.5509	11.0227	9.89597	10.3155	14.5069	10.1238	11.0092	10.3643	8.214	11.6877	7.74333	14.3322	13.7296	13.4987	14.2698	13.6356	10.4558	13.0352
CYP24A1	-1.74651	-0.252261	-0.740871	-0.574245	-0.398755	-1.5951	0.0292194	0.733909	0.32478	0.442531	0.592059	0.0439205	11.7688	10.0222	11.1945	11.5165	11.37	11.0279	10.1737	0.269924	0.907517	0.5413	0.626816	0.668454	0.0931648	10.8306	10.6539	10.9582	12.0188	10.8477	11.484	11.0268	13.5952	9.14186	11.1428	10.1569	11.3357	11.1429	9.08652	10.8804	10.271	11.4825	12.3738	11.9266	10.4568	10.4076
SFTPB	-1.64614	-1.80599	-2.05536	-0.836134	-1.00592	-2.41997	0.0527838	0.0356176	0.0188955	0.30382	0.219429	0.00725487	11.7286	10.0825	10.8925	9.92262	10.7227	9.67325	9.30864	0.28997	0.207769	0.148346	0.531685	0.426667	0.0228134	10.941	10.0774	10.1656	9.42928	10.0979	9.64343	9.75931	12.1468	8.98963	10.8606	9.26705	9.94982	10.0431	7.58568	12.0981	11.1804	11.6512	11.0715	12.1204	9.33324	10.5809
ACTG2	-1.61959	-0.809305	-1.34503	-1.32954	-2.05219	-2.9353	0.0313092	0.255504	0.0676559	0.0705557	0.00865308	0.000577968	13.0233	11.4037	11.6937	12.214	10.9711	11.6782	10.088	0.269924	0.552022	0.237859	0.214735	0.0356303	0.00449531	12.6073	12.5464	11.2416	11.1695	10.7717	11.8891	10.4882	14.4024	10.0854	11.8684	12.3968	11.0938	12.5654	9.52702	12.0601	11.5792	11.9711	13.0755	11.0478	10.5803	10.2487
ITGAL	-1.33884	-1.89381	-2.32644	0.00906948	0.440688	-0.105361	0.0230499	0.00263925	0.000479218	0.986626	0.420232	0.845696	10.8261	9.48726	10.8352	8.93229	11.2668	8.49966	10.7207	0.269924	0.0369495	0.0104077	0.986626	0.653695	0.928759	10.6165	9.6509	9.95586	8.18343	11.3462	8.03161	11.3906	10.6211	9.26624	10.9802	8.74628	10.5778	8.62751	9.56456	11.2407	9.54463	11.5694	9.86718	11.8764	8.83986	11.2071
CYP27A1	-1.25689	-1.7387	-1.6527	-2.74921	-3.37608	-3.88769	0.253696	0.120961	0.139061	0.0197501	0.00581601	0.0021051	13.0851	11.8282	10.3359	11.3464	9.70901	11.4324	9.19739	0.572862	0.370464	0.347651	0.0864069	0.0281986	0.00866806	12.485	11.8601	9.55608	10.0553	9.28264	9.38189	9.05833	12.6445	11.3993	10.1259	10.4273	8.58361	13.2537	7.83209	14.1258	12.2251	11.3256	13.5566	11.2608	11.6616	10.7018
CRLF1	-1.18661	-1.44116	-1.51573	-0.0249372	-0.0597842	-0.0691674	0.0375082	0.0140936	0.0104986	0.962568	0.910432	0.896455	12.1669	10.9803	12.142	10.7257	12.1071	10.6512	12.0977	0.269924	0.109617	0.110064	0.976518	0.951197	0.938979	12.8875	11.5416	12.5563	10.4845	12.246	11.0223	12.3531	11.1864	10.2938	11.0613	11.1345	12.2421	10.1517	11.2211	12.4268	11.1055	12.8083	10.5582	11.8333	10.7795	12.719
MME	-1.1411	-0.037382	-0.745759	0.0731211	-0.514323	-1.22148	0.106558	0.956015	0.280209	0.914098	0.452045	0.0858503	13.8112	12.6701	13.8844	13.7739	13.2969	13.0655	12.5898	0.438767	0.96968	0.521036	0.940984	0.655756	0.143084	13.3628	13.3605	13.5465	13.2617	12.8622	12.3741	13.4931	13.4731	12.4927	13.0682	13.2754	13.0639	12.748	11.3079	14.5978	12.1573	15.0384	14.7845	13.9647	14.0743	12.9683
EPN3	-1.0401	-1.25558	-1.59112	-0.0918672	-0.582933	-1.86838	0.194614	0.121724	0.054895	0.906307	0.459029	0.0271428	10.9916	9.95147	10.8997	9.73599	10.4086	9.40045	9.12319	0.572862	0.370464	0.228554	0.940984	0.655756	0.0665481	11.0961	10.2281	10.7132	8.91589	10.7746	9.29216	10.0993	10.9033	9.15868	10.3799	9.11953	9.04849	9.85973	7.21078	10.9753	10.4676	11.606	11.1726	11.4028	9.04946	10.0595
SFTPD	-1.03194	-0.824413	-0.779787	-0.302352	-1.12445	-1.99856	0.165504	0.262691	0.288408	0.675939	0.132882	0.0124699	11.1204	10.0885	10.8181	10.296	9.99597	10.3406	9.12186	0.526603	0.552022	0.521036	0.850019	0.29068	0.0335729	11.1281	11.1839	11.2222	9.8254	10.148	10.7485	10.1809	12.2031	9.21677	10.6808	10.3592	9.29558	10.7455	7.33732	10.0301	9.86473	10.5512	10.7034	10.5443	9.52785	9.84736
CA4	-0.768984	-0.795744	-1.46731	-3.22167	-4.08699	-3.70844	0.249379	0.233967	0.0366052	0.000129057	9.6169e-06	2.90896e-05	11.3667	10.5977	8.14505	10.571	7.27973	9.89941	7.65829	0.572862	0.545924	0.170824	0.0022585	0.000224394	0.000407255	12.2857	11.2301	8.11325	11.2112	7.49903	10.3947	8.03749	10.592	9.19619	8.5261	9.13966	7.3876	9.01696	7.7474	11.2225	11.367	7.79579	11.3621	6.95256	10.2866	7.18997
COMP	-0.750882	0.192812	-0.75301	-4.58385	-4.87525	-4.49588	0.537794	0.873574	0.536657	0.001435	0.000858358	0.00167656	14.7601	14.0092	10.1762	14.9529	9.88484	14.0071	10.2642	0.889497	0.930017	0.746783	0.010045	0.00667612	0.00798016	16.877	13.6623	11.7908	15.8282	11.1083	15.5335	11.5746	13.6137	15.985	8.52577	13.617	8.52828	14.1129	8.82866	13.7896	12.3803	10.2121	15.4135	10.0179	12.3749	10.3894
VDR	-0.73142	-0.23604	-1.3197	-2.09849	-2.04142	-2.52561	0.508953	0.830169	0.240535	0.0704479	0.0776526	0.0330475	13.1287	12.3972	11.0302	12.8926	11.0873	11.809	10.6031	0.868944	0.91346	0.49154	0.214735	0.201322	0.0746234	14.0255	12.1611	10.6241	12.0708	10.6563	11.4169	10.3824	12.5214	11.7378	10.2966	11.8459	9.11092	12.8702	8.95701	12.8391	13.2928	12.1698	14.7612	13.4945	11.1398	12.4698
HHIP	-0.679959	-0.97536	-0.286047	0.706901	-0.029747	0.0375115	0.125794	0.0340881	0.50651	0.112515	0.944538	0.930098	12.4171	11.7371	13.124	11.4417	12.3873	12.131	12.4546	0.489199	0.207769	0.73866	0.271589	0.971066	0.957454	12.0907	11.9313	12.7125	10.7339	11.9371	12.1869	12.72	12.7987	11.6344	13.5584	11.675	12.3778	11.1713	12.1006	12.3618	11.6457	13.101	11.9163	12.8471	13.0349	12.5431
ACTA2	-0.649862	-1.03996	-0.588535	0.168789	-0.408703	-1.17888	0.244737	0.0711992	0.290291	0.757828	0.4586	0.0436311	7.96201	7.31214	8.1308	6.92205	7.5533	7.37347	6.78312	0.572862	0.293015	0.521036	0.850019	0.655756	0.0931648	7.59271	7.26741	7.32342	6.73532	6.93279	7.16193	6.93807	9.19662	7.86948	8.93297	7.70991	7.99346	7.92721	6.49098	7.09669	6.79954	8.136	6.32091	7.73366	7.03127	6.92032
PDGFA	-0.627263	-1.10786	-1.03859	-2.28896	-1.94276	-1.80308	0.287934	0.0700351	0.0875168	0.00100904	0.00362784	0.00607298	10.6843	10.057	8.39529	9.57639	8.74149	9.64566	8.88117	0.629855	0.293015	0.26243	0.0078481	0.0195345	0.0202433	12.2504	10.256	8.52982	10.0135	8.67485	9.92101	8.89269	9.1869	9.88082	7.9789	8.96297	8.14705	9.06618	8.41145	10.6155	10.0342	8.67714	9.75274	9.40258	9.94979	9.33937
ITGA3	-0.561996	-0.448585	-0.624539	-0.279854	-0.493242	-1.10987	0.492773	0.583017	0.446714	0.731223	0.546489	0.184665	8.66215	8.10016	8.3823	8.21357	8.16891	8.03762	7.55228	0.862352	0.80022	0.665689	0.850019	0.661474	0.275033	9.57243	9.36916	8.73063	8.34643	8.56488	8.8341	8.51658	8.32105	6.81343	7.57815	7.79709	7.10599	7.62051	5.47795	8.09298	8.11788	8.83812	8.49719	8.83587	7.65824	8.66231
IGFBP5	-0.533802	-0.526393	-0.669404	0.0893228	0.384729	1.00362	0.0646912	0.0681054	0.0242588	0.744204	0.171977	0.00182404	8.36277	7.82897	8.45209	7.83638	8.7475	7.69336	9.36639	0.301892	0.293015	0.154374	0.850019	0.343955	0.00798016	8.76819	8.25046	8.69619	7.86012	8.49512	7.95313	9.06023	8.43317	7.44804	8.20599	7.7535	8.93319	7.50096	9.73507	7.88694	7.7884	8.45409	7.89551	8.81419	7.626	9.30387
ITGB4	-0.523517	-0.598796	-0.675845	-0.722204	-1.19107	-1.59055	0.214326	0.15854	0.114488	0.0934187	0.00957149	0.0012	8.69198	8.16846	7.96978	8.09318	7.50091	8.01613	7.10143	0.572862	0.426837	0.302198	0.251512	0.0372225	0.00763638	9.2272	8.68765	8.2986	8.30856	7.38878	8.46189	7.30539	8.66395	7.66985	7.85653	7.82592	7.06385	7.83758	6.20247	8.18479	8.14789	7.75419	8.14508	8.0501	7.74892	7.79643
CPXM2	-0.508179	-0.716806	-0.321234	-0.945005	-0.635708	-2.34921	0.663233	0.540277	0.782729	0.421496	0.586578	0.057032	14.3092	13.801	13.3642	13.5924	13.6735	13.988	11.96	0.928527	0.787904	0.890491	0.616132	0.668454	0.105652	15.5926	14.7327	13.4232	12.5766	14.2594	13.4287	12.0189	14.5729	12.0285	12.7523	12.7167	11.7523	16.2866	11.0103	12.7621	14.642	13.9172	15.484	15.0089	12.2487	12.8509
APP	-0.465716	-0.913938	-1.31971	-0.457837	-1.0283	-0.86666	0.0613784	0.00115146	3.28403e-05	0.0654253	0.000410079	0.00177096	3.60858	3.14286	3.15074	2.69464	2.58028	2.28887	2.74192	0.301892	0.0201506	0.00229882	0.214735	0.00358819	0.00798016	3.66782	2.9885	3.09266	2.64645	2.5722	2.32284	2.75846	3.67119	2.92177	3.03102	2.62804	2.18136	2.03258	2.51163	3.48673	3.51831	3.32854	2.80943	2.98728	2.51119	2.95567
STEAP1	-0.465187	0.139547	-0.694331	0.590968	0.971747	0.359203	0.606911	0.876873	0.44488	0.514457	0.289181	0.690666	14.3432	13.878	14.9341	14.4827	15.3149	13.6488	14.7024	0.90391	0.930017	0.665689	0.692538	0.493723	0.811061	13.2849	13.6729	15.4827	14.4904	15.3705	13.7843	15.5928	14.3861	13.2118	13.2278	13.8449	14.4544	14.3483	12.545	15.3585	14.7493	16.0919	15.1128	16.1199	12.8139	15.9692
IGFBP2	-0.453524	-0.613958	0.538296	-0.994344	3.01552	2.38344	0.819461	0.757502	0.786539	0.6179	0.142447	0.240381	23.5695	23.1159	22.5751	22.9555	26.585	24.1078	25.9529	0.958118	0.907517	0.890491	0.80575	0.30216	0.336187	23.8949	26.109	25.9046	23.707	29.1377	27.0849	25.4699	25.9617	21.5176	21.1804	19.9504	23.4293	22.1581	25.1555	20.8518	21.7212	20.6404	25.2092	27.188	23.0803	27.2333
IGFBP6	-0.428593	-0.206449	-0.808844	-0.577227	-1.40842	-1.93638	0.241807	0.566378	0.0356766	0.121143	0.00104554	4.93663e-05	9.3549	8.9263	8.77767	9.14845	7.94648	8.54605	7.41852	0.572862	0.80022	0.170824	0.282667	0.00731877	0.00057594	8.87406	8.78438	8.37333	8.52672	7.48828	8.66703	7.65202	9.5088	8.54139	8.73731	9.41922	7.98785	8.38244	6.92887	9.68184	9.45314	9.22238	9.49941	8.36331	8.58869	7.67466
CDKN2C	-0.326516	0.834602	0.534643	-1.22536	-1.12984	-1.43623	0.474386	0.0795164	0.247758	0.014257	0.0220646	0.00532277	16.3052	15.9787	15.0799	17.1398	15.1754	16.8399	14.869	0.851461	0.293015	0.49154	0.0712848	0.0735486	0.0196102	16.1541	16.115	15.4445	17.704	15.4539	17.2833	14.8703	16.5453	15.5928	14.2527	16.2835	15.4445	15.9728	14.508	16.2162	16.2284	15.5424	17.432	14.6277	17.2634	15.2287
S1PR3	-0.313993	-0.488304	-0.165222	0.0865128	-0.46833	-0.88369	0.633599	0.460811	0.801442	0.895161	0.479049	0.190348	14.7056	14.3916	14.7921	14.2173	14.2373	14.5404	13.8219	0.905142	0.733109	0.890491	0.940984	0.661474	0.277591	14.2929	14.6547	13.9349	14.0614	14.0226	14.0114	14.7469	16.182	13.7079	15.8433	13.9974	14.7728	15.5154	13.6229	13.6419	14.8122	14.5981	14.5931	13.9165	14.0944	13.096
SMAD6	-0.304974	-0.51499	-0.364345	1.38023	0.530168	0.119205	0.627635	0.415946	0.562886	0.0397853	0.402635	0.849151	7.74936	7.44439	9.12959	7.23437	8.27953	7.38502	7.86857	0.905142	0.71042	0.746783	0.154721	0.640555	0.928759	7.3892	7.18852	8.85949	6.93092	7.81643	7.0055	7.90824	8.75562	8.17032	8.6281	8.10989	7.99525	8.63912	7.19165	7.10327	6.97432	9.90119	6.6623	9.02691	6.51043	8.50581
DLK2	-0.256774	-0.287847	-0.564485	1.35952	0.992197	0.959916	0.425179	0.372567	0.0909098	0.000514948	0.00604255	0.00749585	5.27366	5.01688	6.63318	4.98581	6.26585	4.70917	6.23357	0.826737	0.704857	0.26243	0.00514948	0.0281986	0.0228134	5.20105	5.09566	6.33444	4.95414	5.78297	4.89609	6.06091	5.14124	4.57786	6.59332	4.57099	6.34643	4.2105	6.07191	5.47868	5.37712	6.97179	5.43229	6.66816	5.02092	6.56789
CSNK1G2	-0.248388	-0.210269	-0.757232	0.107474	-0.111685	0.382906	0.35971	0.436401	0.0110064	0.688667	0.677206	0.165376	8.75082	8.50243	8.8583	8.54055	8.63914	7.99359	9.13373	0.74058	0.71042	0.110064	0.850019	0.740694	0.251658	8.54739	8.26055	8.74562	8.31338	8.47791	8.03724	8.9143	8.69683	8.49788	8.59418	8.56906	8.53832	7.74921	9.69023	9.00824	8.74887	9.23509	8.73922	8.90118	8.19432	8.79665
ENHO	-0.214218	-0.180899	-0.294107	0.271292	0.2745	0.012087	0.547462	0.610861	0.41122	0.447726	0.442473	0.972765	5.73776	5.52354	6.00905	5.55686	6.01226	5.44365	5.74984	0.889497	0.820801	0.654213	0.626816	0.655756	0.972765	5.46896	5.53188	6.07281	5.75033	6.4438	5.67005	6.28837	6.15264	5.24189	5.84728	5.35252	5.43683	5.43203	4.82316	5.59167	5.79685	6.10705	5.56772	6.15615	5.22887	6.138
MAP3K11	-0.182732	-0.373366	-0.498401	-0.278694	-0.359241	-0.505376	0.466037	0.146584	0.0585757	0.271501	0.161468	0.0554965	4.3694	4.18666	4.0907	3.99603	4.01015	3.87099	3.86402	0.851461	0.410435	0.228554	0.521197	0.332433	0.105652	4.00575	4.00349	3.98155	3.63232	3.81973	3.66968	3.83454	4.79936	4.25496	4.21935	4.15368	3.97623	3.89263	3.53766	4.30308	4.30154	4.07121	4.20209	4.2345	4.05067	4.21986
RPL11	-0.166078	-0.27283	-0.302724	-0.0417534	-0.196639	-0.282385	0.565788	0.349719	0.300988	0.884637	0.497447	0.333576	-1.52095	-1.68703	-1.56271	-1.79378	-1.71759	-1.82368	-1.80334	0.889497	0.697942	0.526729	0.940984	0.661474	0.432413	-1.39422	-1.50331	-1.4125	-1.61426	-1.51531	-1.59415	-1.4352	-1.47302	-1.99678	-1.91458	-2.03824	-2.24726	-1.82328	-2.35406	-1.69562	-1.561	-1.36105	-1.72885	-1.39021	-2.0536	-1.62076
SERPINF1	-0.143487	-0.200956	-0.23426	0.276185	0.478648	0.635913	0.723907	0.621463	0.565421	0.498853	0.247877	0.130653	1.19202	1.04853	1.4682	0.991062	1.67067	0.957758	1.82793	0.94291	0.820801	0.746783	0.6847	0.456615	0.212691	1.69721	1.55832	1.96149	1.43944	1.99126	1.41016	2.13776	0.881083	0.601386	0.988012	0.510174	1.0909	0.570654	1.1204	0.997759	0.985891	1.45511	1.02357	1.92984	0.892459	2.22563
FZD8	-0.123402	0.830351	0.0947393	1.17282	-0.14273	-0.789124	0.852648	0.222187	0.886582	0.0917324	0.829929	0.244936	10.5741	10.4507	11.7469	11.4044	10.4313	10.6688	9.78493	0.958118	0.545924	0.917499	0.251512	0.880228	0.336187	10.0237	11.174	11.6731	11.3634	11.0432	11.1559	10.6382	11.5226	9.6594	11.8837	12.0234	9.39098	11.1229	8.24351	10.1758	10.5186	11.6838	10.8264	10.8597	9.72762	10.4731
TUBB3	-0.0895589	-0.0289059	-0.353793	-0.872086	-0.911036	-0.644935	0.767798	0.923984	0.252792	0.00992972	0.00756312	0.0460607	1.12574	1.03618	0.253651	1.09683	0.2147	0.771944	0.480801	0.94291	0.965357	0.49154	0.0534677	0.0330886	0.0948309	0.839531	0.706757	-0.0570033	0.759882	0.122481	0.477501	0.552427	1.23287	1.06007	0.170812	1.10382	-0.0936689	0.689134	0.0108567	1.30481	1.3417	0.647143	1.42679	0.615289	1.1492	0.879121
CYP27B1	-0.0790444	0.275201	-0.0834463	-0.157274	0.484079	-0.141576	0.871501	0.575102	0.864419	0.747879	0.329112	0.77224	12.5006	12.4215	12.3433	12.7758	12.9846	12.4171	12.359	0.958118	0.80022	0.916808	0.850019	0.54852	0.871884	11.9087	12.5159	12.3071	12.7627	12.3278	12.2485	12.1591	12.8755	12.7338	12.809	13.3357	14.3448	12.4255	12.0166	12.7175	12.0149	11.9138	12.2289	12.2813	12.5773	12.9014
CSNK1E	-0.0774367	0.0587807	-0.332293	-0.985054	-0.846105	-1.18157	0.754971	0.812611	0.191941	0.000952312	0.00316582	0.000179627	9.65417	9.57673	8.66911	9.71295	8.80806	9.32187	8.4726	0.94291	0.91346	0.41987	0.0078481	0.0184673	0.00179627	9.7602	9.18296	8.58327	9.65348	8.44309	9.32514	8.65438	9.3423	10.089	8.6243	9.65009	9.21319	9.27841	8.42491	9.86	9.45826	8.79978	9.83528	8.76791	9.36208	8.3385
FZD2	-0.07618	-0.0904181	-0.207446	0.683453	0.269584	-0.379717	0.860803	0.835163	0.634072	0.129448	0.537202	0.387577	3.25944	3.18326	3.9429	3.16902	3.52903	3.052	2.87972	0.958118	0.91346	0.806161	0.292302	0.661474	0.49328	3.69	3.61622	4.21588	3.742	3.99962	3.85146	3.6045	3.35635	2.97794	3.93378	2.89507	3.24018	2.81518	2.06225	2.73198	2.95563	3.67903	2.87	3.34727	2.48935	2.97242
PITX1	-0.0664644	-0.163785	-0.052333	0.049345	0.468021	0.496908	0.796702	0.527747	0.839193	0.848249	0.0837046	0.0678597	5.49763	5.43117	5.54698	5.33385	5.96565	5.4453	5.99454	0.958118	0.786007	0.903747	0.927772	0.209261	0.118754	5.5743	5.37843	5.5041	5.31216	5.72542	5.54875	5.70007	5.3843	5.49391	5.16703	5.13906	5.69367	5.29126	5.91142	5.5343	5.42116	5.96981	5.55033	6.47786	5.49589	6.37213
KLRG2	0.000747778	0.132871	-0.014553	0.982582	1.14402	1.56393	0.998807	0.790716	0.976786	0.0632986	0.0336593	0.00586545	12.2652	12.266	13.2478	12.3981	13.4092	12.2507	13.8291	0.998807	0.907517	0.976786	0.214735	0.102441	0.0202433	12.7042	12.9396	14.1923	12.7391	13.8321	12.788	14.1811	12.7193	12.0496	12.4183	12.2441	12.7722	11.6654	13.2998	11.3721	11.8087	13.1327	12.211	13.6233	12.2986	14.0066
RPL19	0.01699	0.0852596	0.0219115	0.330778	0.62865	0.656387	0.939605	0.704411	0.922164	0.153493	0.0116381	0.00896589	1.13795	1.15494	1.46873	1.22321	1.7666	1.15986	1.79433	0.96724	0.907517	0.935529	0.335766	0.0428771	0.0261505	1.11924	1.1073	1.35355	1.29079	1.59907	1.18843	1.45896	1.13239	1.34682	1.6889	1.39277	2.10181	1.27838	2.21902	1.1622	1.01069	1.36373	0.986056	1.59892	1.01277	1.70502
GRM8	0.0324544	0.466997	0.451651	1.97059	2.24965	1.39439	0.956015	0.431967	0.446963	0.00364902	0.00132015	0.0285206	6.7174	6.74985	8.68799	7.1844	8.96705	7.16905	8.11179	0.96987	0.71042	0.665689	0.0212859	0.00840096	0.0665481	6.4777	6.67865	9.00775	6.9082	9.48442	7.39911	8.89755	6.37064	6.39947	7.5205	6.79234	8.01002	6.90485	6.85479	7.30386	7.17145	9.53574	7.85265	9.40671	7.20319	8.58303
PTCH1	0.0337178	-0.249936	-0.101367	-0.294476	-0.247601	-0.0600707	0.926074	0.494773	0.780524	0.422491	0.498754	0.868743	3.747	3.78072	3.45252	3.49706	3.4994	3.64563	3.68693	0.96724	0.752915	0.890491	0.616132	0.661474	0.93557	3.92436	3.74564	3.44639	3.26889	3.37765	3.43925	3.75618	3.76046	3.93459	3.12676	3.54892	2.92585	3.27092	2.99469	3.55618	3.66192	3.78443	3.67339	4.19469	4.22673	4.30991
FHL2	0.0466578	0.261479	0.34038	-0.337888	0.0140103	0.130464	0.888323	0.43565	0.313403	0.316847	0.966356	0.695195	8.08364	8.1303	7.74575	8.34512	8.09765	8.42402	8.21411	0.958118	0.71042	0.535079	0.540958	0.971066	0.811061	7.95616	8.07033	7.48138	8.16346	7.8749	8.50217	8.11627	8.41498	8.03683	7.4852	8.51146	7.7732	8.54879	7.58638	7.87979	8.28373	8.27068	8.36044	8.64486	8.2211	8.93967
DDR2	0.0504133	-0.0866715	0.0393581	0.746742	0.753675	0.686718	0.861051	0.763691	0.891284	0.0180252	0.0171482	0.0276303	4.94124	4.99165	5.68798	4.85457	5.69491	4.98059	5.62795	0.958118	0.907517	0.917499	0.0841177	0.0600187	0.0665481	4.97959	5.06662	5.55282	4.81952	5.5264	5.11558	5.57242	4.99155	4.81737	5.3885	4.80229	5.34305	4.92463	5.07892	4.85258	5.09096	6.12262	4.94189	6.21528	4.90158	6.23252
GLI2	0.108281	0.0698752	-0.165412	0.941759	1.35687	1.60231	0.681546	0.790837	0.532214	0.00223035	8.15519e-05	1.31381e-05	5.00535	5.11363	5.94711	5.07523	6.36222	4.83994	6.60766	0.935455	0.907517	0.746783	0.0141931	0.00142716	0.000229916	4.87625	5.05411	6.03367	4.87358	6.48411	4.67809	6.81135	5.13534	5.14886	5.71479	5.26255	6.06305	4.84792	5.90389	5.00446	5.13794	6.09287	5.08955	6.5395	4.99381	7.10775
DCLK1	0.123764	0.337915	0.603999	0.368908	0.253648	-0.539637	0.760854	0.410394	0.150303	0.369791	0.534707	0.195827	9.54324	9.667	9.91214	9.88115	9.79688	10.1472	9.0036	0.94291	0.71042	0.355219	0.601986	0.661474	0.279753	9.09289	9.35559	9.86602	9.65309	10.0232	9.97951	9.36985	9.06766	9.25449	9.63639	9.81231	9.49019	9.89453	8.39223	10.4692	10.3909	10.234	10.1781	9.87728	10.5677	9.24871
FZD6	0.132871	0.255474	0.270825	-0.794069	-0.877475	-1.3743	0.889681	0.789873	0.7776	0.412059	0.36583	0.16428	13.077	13.2099	12.2829	13.3325	12.1995	13.3478	11.7027	0.958118	0.907517	0.890491	0.616132	0.595538	0.251658	12.214	12.9013	11.8403	12.3373	12.2898	11.586	12.2944	14.4671	13.9316	12.4515	13.6318	11.6327	16.1539	10.377	12.5499	12.7966	12.557	14.0283	12.676	12.3036	12.4367
CTNNBIP1	0.147077	0.303467	0.130231	0.231567	-0.461516	-0.539735	0.584527	0.266462	0.627918	0.392597	0.0990712	0.0573538	9.24172	9.3888	9.47329	9.54519	8.78021	9.37195	8.70199	0.889497	0.552022	0.806161	0.616132	0.231166	0.105652	9.45578	9.91851	9.63291	9.9394	8.86552	9.57713	8.52965	9.22361	9.15456	9.65812	9.27964	8.5298	9.08322	8.67894	9.04578	9.09332	9.12883	9.41652	8.9453	9.45552	8.89737
AGER	0.148512	-0.362269	-0.771967	0.487419	-0.986226	-1.22297	0.736177	0.415298	0.0937251	0.277096	0.0369005	0.0122444	5.67107	5.81958	6.15849	5.3088	4.68484	4.8991	4.4481	0.94291	0.71042	0.26243	0.521197	0.103322	0.0335729	5.45203	5.57203	5.66371	5.18747	4.43245	4.9012	4.77615	5.53231	5.54442	6.19206	4.96747	4.10454	4.53426	3.53204	6.02887	6.3423	6.6197	5.77146	5.51754	5.26184	5.0361
ALDOA	0.149088	0.187571	0.280813	-0.289025	-0.432011	-0.374002	0.4637	0.358942	0.17651	0.164897	0.0449394	0.077971	0.383007	0.532094	0.0939817	0.570577	-0.0490042	0.663819	0.00900481	0.851461	0.697942	0.398571	0.349782	0.120991	0.133121	0.274971	0.39601	0.05895	0.323469	-0.0837556	0.405721	-0.02376	0.340627	0.649969	0.225682	0.645464	0.145451	0.544901	0.13504	0.533422	0.550304	-0.00268711	0.742799	-0.208708	1.04084	-0.0842656
RXRA	0.180703	0.244	0.0963959	1.39784	1.82714	2.19649	0.408037	0.268125	0.656445	6.4373e-06	2.18353e-07	1.76146e-08	6.01668	6.19738	7.41452	6.26068	7.84381	6.11307	8.21316	0.816073	0.552022	0.806161	0.000282972	1.52847e-05	1.23302e-06	5.98708	6.23474	7.68951	6.13308	7.77059	6.14788	7.81219	6.0512	6.391	7.16553	6.41767	8.08872	6.00642	8.50573	6.01175	5.9664	7.38852	6.23129	7.67213	6.18491	8.32156
MUC5B	0.268481	-0.144584	-0.609788	2.5223	-0.107504	4.42225	0.927832	0.961094	0.837103	0.400142	0.971066	0.149153	13.669	13.9375	16.1913	13.5244	13.5615	13.0592	18.0912	0.96724	0.96968	0.903747	0.616132	0.971066	0.237288	13.2137	13.1861	14.0975	12.8124	13.3638	13.0293	12.3948	12.9059	14.618	20.7985	13.0504	13.5818	12.6447	13.2821	14.8874	14.0082	13.6778	14.7104	13.7388	13.5036	28.5968
OLFM1	0.378222	0.83012	0.490201	0.502789	0.673272	1.20463	0.218748	0.0125931	0.116562	0.108155	0.0367519	0.000878494	2.59336	2.97159	3.09615	3.42348	3.26664	3.08356	3.79799	0.572862	0.109617	0.302198	0.270387	0.103322	0.00614946	2.37069	2.79599	2.93465	3.22225	3.25172	3.21278	3.79868	2.48018	2.81597	2.77423	3.39615	2.80757	3.35305	3.50344	2.92922	3.3028	3.57958	3.65205	3.74061	2.68486	4.09186
STEAP3	0.41155	0.507424	0.694019	0.219395	0.808041	0.805305	0.576379	0.492045	0.350478	0.765017	0.279339	0.280911	6.86326	7.27481	7.08265	7.37068	7.6713	7.55728	7.66856	0.889497	0.752915	0.570545	0.850019	0.488843	0.371014	7.12327	7.86443	7.69786	7.7087	8.0808	7.95065	8.25224	6.00498	6.34024	5.83184	6.56551	6.57455	6.91321	6.10551	7.46153	7.61976	7.71826	7.83784	8.35854	7.80797	8.64793
CTNND2	0.438139	0.715017	0.780083	0.288521	-0.143428	-0.175704	0.162503	0.0295325	0.0190731	0.349281	0.638187	0.565264	7.78977	8.22791	8.07829	8.50479	7.64634	8.56985	7.61407	0.526603	0.206727	0.148346	0.582134	0.709097	0.682215	8.10155	8.51559	8.18758	8.62198	7.75653	8.70514	7.70041	7.299	7.82257	7.6815	8.24643	7.23727	8.23217	7.20288	7.96877	8.34557	8.36581	8.64596	7.94523	8.77225	7.93891
VEGFA	0.466814	0.119079	0.0992315	-2.49875	-2.63271	-1.49932	0.245908	0.762608	0.801176	8.0849e-06	4.33316e-06	0.00136202	5.73873	6.20554	3.23998	5.8578	3.10601	5.83796	4.23941	0.572862	0.907517	0.890491	0.000282972	0.000151661	0.00794514	5.62651	5.99348	3.8794	5.39032	3.60156	5.39793	4.423	6.02284	6.76965	2.88053	6.6666	2.54924	6.20179	4.09683	5.56683	5.85349	2.96002	5.51649	3.16724	5.91415	4.19839
RXRB	0.491141	0.715141	0.204345	1.92196	1.67433	1.58011	0.164836	0.0500427	0.553248	3.31682e-05	0.00014145	0.000249726	8.68929	9.18043	10.6113	9.40443	10.3636	8.89363	10.2694	0.526603	0.250214	0.746783	0.000773925	0.0018086	0.0021851	8.74332	9.17291	10.4943	9.39116	9.56409	8.93812	9.89628	8.84596	9.5177	10.4704	9.75175	11.194	8.95074	10.69	8.47858	8.85068	10.869	9.07037	10.3327	8.79203	10.2219
ROCK2	0.497101	0.855787	1.1041	0.505264	0.741064	0.363439	0.29989	0.0837187	0.03012	0.292293	0.129787	0.444883	12.4451	12.9422	12.9503	13.3009	13.1861	13.5492	12.8085	0.636131	0.293015	0.170824	0.524628	0.29068	0.556103	12.8597	13.058	13.0139	13.0951	12.8172	14.5035	12.9371	12.6031	13.4294	13.108	13.9504	13.7868	13.69	13.0081	11.8723	12.3391	12.7291	12.8571	12.9544	12.454	12.4803
BMP7	0.50916	0.780929	0.505873	1.26407	1.2077	1.87552	0.0697143	0.00881727	0.0713576	0.00018649	0.000289689	2.27354e-06	4.50745	5.01661	5.77153	5.28838	5.71515	5.01332	6.38298	0.305	0.102868	0.237859	0.00261086	0.00289689	5.30494e-05	4.73106	5.18248	6.0613	5.17865	6.16984	5.09866	6.58624	4.30172	4.78299	5.47304	5.32166	5.06181	4.83084	6.12452	4.48958	5.08437	5.78024	5.36483	5.91379	5.11047	6.43817
CXCL1	0.527793	0.723452	0.583197	1.20094	1.24702	1.86796	0.0538516	0.0115231	0.0352812	0.000224396	0.000155023	1.59906e-06	4.51152	5.03931	5.71246	5.23497	5.75854	5.09472	6.37948	0.28997	0.109617	0.170824	0.00261795	0.0018086	5.30494e-05	4.78765	5.25498	5.99389	5.14688	6.14093	5.21528	6.73159	4.2016	4.76222	5.3954	5.28656	5.30645	4.88822	6.16084	4.54531	5.10074	5.74808	5.27147	5.82825	5.18065	6.246
CEBPA	0.560052	2.85545	0.830408	-4.18852	-2.06191	-3.55372	0.757835	0.129347	0.648151	0.0322128	0.26515	0.0639413	19.182	19.7421	14.9935	22.0375	17.1201	20.0124	15.6283	0.94291	0.377263	0.806161	0.132641	0.475909	0.114766	21.957	21.354	13.7998	22.9761	16.1863	23.6838	16.197	17.1477	21.541	15.5219	19.8952	19.957	17.1594	16.2892	18.4414	16.3312	15.6589	23.2412	15.2171	19.1942	14.3988
PGK1	0.59949	0.894816	1.07297	-0.078745	-0.11981	-0.00966185	0.0133078	0.000748252	0.000136285	0.719494	0.58579	0.964781	1.94968	2.54917	1.87093	2.8445	1.82987	3.02265	1.94002	0.269924	0.0201506	0.00476999	0.850019	0.668454	0.972765	1.72028	2.35107	1.74516	2.46041	1.94119	2.7756	2.19556	2.03585	2.486	1.95942	2.96557	1.7632	3.16005	1.72237	2.0929	2.81044	1.90822	3.1075	1.78522	3.13231	1.90212
SDHB	0.785047	1.22689	1.10895	0.383833	0.187671	0.193306	0.0206898	0.00100823	0.00227291	0.227492	0.548079	0.536273	5.69671	6.48176	6.08055	6.9236	5.88438	6.80567	5.89002	0.269924	0.0201506	0.0318207	0.454984	0.661474	0.658581	5.36719	6.17743	5.64669	6.54727	5.54911	6.40003	5.70759	5.91728	6.79837	6.48354	7.35127	6.04357	7.25743	6.27557	5.80567	6.46948	6.1114	6.87228	6.06047	6.75954	5.68689
MAP1B	1.05736	1.49116	1.39757	0.164987	-0.205215	-0.0423796	0.00528627	0.000328881	0.000594726	0.621579	0.540095	0.898737	7.37811	8.43547	7.54309	8.86927	7.17289	8.77567	7.33573	0.269924	0.0201506	0.0104077	0.80575	0.661474	0.938979	7.13105	8.27714	7.2156	8.32593	7.16057	8.53846	7.24287	7.68319	8.78341	7.84526	9.67389	6.9521	9.30268	7.54532	7.32008	8.24587	7.56842	8.60799	7.40601	8.48588	7.21899
SMAD7	1.20061	0.78035	1.09378	1.05942	0.29607	0.624279	0.0401295	0.165867	0.0587709	0.0662703	0.589341	0.262475	12.2952	13.4958	13.3546	13.0755	12.5912	13.3889	12.9194	0.269924	0.430025	0.228554	0.214735	0.668454	0.353332	12.6069	14.9777	12.7998	13.3183	12.3059	13.171	13.1253	12.4596	13.1765	13.5234	12.8741	12.3292	14.2586	12.5344	11.819	12.3331	13.7405	13.0342	13.1385	12.7372	13.0987
TMEM59L	1.39677	-0.0346876	1.35067	1.71336	-0.277754	0.308748	0.139589	0.96968	0.152237	0.074642	0.761195	0.735584	14.195	15.5918	15.9083	14.1603	13.9172	15.5457	14.5037	0.514275	0.96968	0.355219	0.217706	0.819748	0.844112	14.0824	15.0337	16.4906	13.5966	14.4161	16.3036	15.0348	13.5587	17.8624	16.0673	13.6105	13.0557	14.615	12.8688	14.9438	13.8792	15.1671	15.2738	14.2798	15.7184	15.6076
