# Supplementary material for: Enriched Bone Marrow Derived Disseminated Neuroblastoma Cells Can Be a Reliable Source for Gene Expression Studies—A Validation Study
Source: PLoS One. 2015 Sep 11;10(9):e0137995. doi: 10.1371/journal.pone.0137995 (PMC4567134; doi:10.1371/journal.pone.0137995)
Supplement: S2 Table — RQI values listen in an excel file (.xls). Samples were stored at room temperature and 4°C. The experiment was repeated three times. (XLS) [file pone.0137995.s002.xls]

## Sheet: Sheet1
	Time	Temp	RQI (1st replicate)	RQI (2nd replicate)	RQI (3rd replicate)
	0h	-	10	9.7	9.8
	24h	4°C	8.2	8.9	9.8
	24h	RT	9.8	8.8	10
	48h	4°C	9.4	8.4	9.5
	48h	RT	9.8	8.6	9.7
	72h	4°C	7.9	8.3	8.9
	72h	RT	9.4	10	9.6
