# Supplementary material for: Enriched Bone Marrow Derived Disseminated Neuroblastoma Cells Can Be a Reliable Source for Gene Expression Studies—A Validation Study
Source: PLoS One. 2015 Sep 11;10(9):e0137995. doi: 10.1371/journal.pone.0137995 (PMC4567134; doi:10.1371/journal.pone.0137995)
Supplement: S3 Table — The file contains the log2 fold changes, p values and adjusted p values for multiple testing by the Benjamini-Hochberg method (q values) of all analyzed genes. (XLS) [file pone.0137995.s003.xls]

## Sheet: matAnn.biolRepls.hkGeneNorm.qPC
Name	logFCfrozen1_vs_con	logFCfrozen2_vs_con	logFCfrozen1_vs_frozen2	Pvalfrozen1_vs_con	Pvalfrozen2_vs_con	Pvalfrozen1_vs_frozen2	meancon	meanfrozen1	meanfrozen2	adjPvalfrozen1_vs_con	adjPvalfrozen2_vs_con	adjPvalfrozen1_vs_frozen2	Acon	Afrozen1	Afrozen2	Bcon	Bfrozen1	Bfrozen2	Ccon	Cfrozen1	Cfrozen2
CDKN2C	-1.63867	-1.24337	-0.395297	0.0142803	0.0449522	0.469493	18.6172	16.9785	17.3738	0.913938	0.958697	0.985029	17.5573	17.0083	17.1939	19.6476	16.8636	16.9258	18.6466	17.0636	18.0018
SMAD6	-1.27821	-0.839151	-0.439057	0.0781919	0.220508	0.505839	7.64118	6.36297	6.80202	0.915136	0.958697	0.985029	7.09733	6.14056	6.95344	8.58981	5.6049	5.91961	7.23638	7.34344	7.53302
ITGB4	-1.09806	-0.636059	-0.462001	0.0422803	0.197953	0.337161	7.7587	6.66064	7.12264	0.915136	0.958697	0.985029	7.75865	6.3905	7.70104	8.55546	6.53788	6.66123	6.96198	7.05353	7.00564
TMEM59L	-0.899937	0.0172652	-0.917202	0.226781	0.980531	0.218829	9.83599	8.93605	9.85325	0.915136	0.995729	0.985029	11.0652	9.08392	10.9815	9.35987	8.56251	8.69909	9.08292	9.16172	9.87918
SMAD7	-0.797246	-0.901613	0.104367	0.187346	0.141882	0.85461	20.2607	19.4634	19.3591	0.915136	0.958697	0.985029	20.2812	20.1906	19.856	19.4005	19.5728	18.8263	21.1004	18.6269	19.3948
IGFBP2	-0.736765	0.851346	-1.58811	0.591188	0.536165	0.262998	17.741	17.0042	18.5923	0.915136	0.958697	0.985029	18.9257	18.3541	18.6968	17.2066	16.7317	21.2242	17.0907	15.9268	15.8559
CRLF1	-0.70685	-0.150043	-0.556807	0.267901	0.806489	0.375401	10.2941	9.58729	10.1441	0.915136	0.958697	0.985029	10.3144	9.30914	9.63263	9.60233	8.75432	9.9371	10.9657	10.6984	10.8626
FERMT1	-0.70398	0.124627	-0.828607	0.16179	0.791251	0.107503	13.304	12.6	13.4286	0.915136	0.958697	0.985029	14.1986	12.7602	13.5405	13.0135	11.9473	13.1025	12.6998	13.0924	13.6428
PITX1	-0.670754	-0.614418	-0.0563356	0.302961	0.342655	0.928487	7.11308	6.44233	6.49866	0.915136	0.958697	0.985029	6.72786	6.02928	6.63051	7.8314	5.66022	5.73941	6.77998	7.63748	7.12606
ROCK2	-0.496353	-0.424575	-0.0717778	0.273989	0.344281	0.869117	18.6516	18.1552	18.227	0.915136	0.958697	0.985029	18.7898	18.3944	19.1534	18.156	18.0405	17.8219	19.0089	18.0308	17.7057
CYP27B1	-0.476914	-0.522931	0.0460178	0.366817	0.325023	0.928644	15.7584	15.2815	15.2355	0.915136	0.958697	0.985029	14.7191	15.2636	15.1373	16.5165	15.9251	15.3855	16.0396	14.6557	15.1836
SERPINF1	-0.428137	-0.197398	-0.230739	0.179513	0.515879	0.449932	1.23849	0.810355	1.04109	0.915136	0.958697	0.985029	1.10658	0.596722	1.19612	1.8322	0.914069	0.890947	0.776688	0.920273	1.03621
SFTPC	-0.414166	0.419105	-0.833271	0.803544	0.801259	0.618978	11.7352	11.3211	12.1544	0.915136	0.958697	0.985029	12.7556	12.6164	13.2917	8.48071	10.4892	13.6236	13.9694	10.8576	9.54779
ENHO	-0.388163	-0.19616	-0.192002	0.236149	0.534952	0.543423	6.11947	5.73131	5.92331	0.915136	0.958697	0.985029	5.96868	5.5556	5.72139	6.66584	5.56117	5.84746	5.72389	6.07716	6.20108
APP	-0.361096	-0.330815	-0.0302811	0.138527	0.169959	0.893303	3.64594	3.28484	3.31512	0.915136	0.958697	0.985029	3.62706	2.97165	3.15106	3.82288	3.47711	3.52808	3.48788	3.40577	3.26623
FZD2	-0.354876	-0.43353	0.0786544	0.162495	0.0973629	0.741172	3.91957	3.5647	3.48604	0.915136	0.958697	0.985029	3.82061	3.41784	3.44157	4.34346	3.57769	3.53257	3.59465	3.69856	3.48398
FHL2	-0.344085	0.123993	-0.468078	0.469333	0.791111	0.332027	7.90222	7.55813	8.02621	0.915136	0.958697	0.985029	8.42091	7.83744	8.92027	7.66678	7.0867	7.31419	7.61897	7.75027	7.84418
AQP5	-0.321663	-0.395514	0.0738511	0.784581	0.737116	0.949836	13.1177	12.796	12.7222	0.915136	0.958697	0.985029	14.7938	13.2478	14.6459	12.0137	11.3547	12.597	12.5456	13.7857	10.9237
PDGFA	-0.320058	0.535969	-0.856027	0.743216	0.585747	0.391281	10.9988	10.6788	11.5348	0.915136	0.958697	0.985029	12.7696	11.3939	11.9598	9.02782	11.0912	11.893	11.1991	9.55127	10.7516
DKK1	-0.304286	0.970817	-1.2751	0.786968	0.399043	0.276017	12.1841	11.8798	13.1549	0.915136	0.958697	0.985029	14.7731	12.8579	13.4468	10.8717	10.8592	13.7618	10.9074	11.9223	12.256
DLK2	-0.290899	-0.282358	-0.00854111	0.391559	0.404949	0.979413	5.50482	5.21392	5.22246	0.915136	0.958697	0.985029	5.58318	4.90384	5.36664	6.06146	5.36076	5.24458	4.86983	5.37717	5.05618
DDR2	-0.255684	-0.141131	-0.114552	0.34245	0.592399	0.662843	4.64274	4.38705	4.5016	0.915136	0.958697	0.985029	4.78509	4.54106	4.79312	4.93841	4.29898	4.39844	4.20471	4.32112	4.31325
GLI2	-0.224025	-0.446009	0.221984	0.540845	0.239901	0.544445	6.23566	6.01164	5.78965	0.915136	0.958697	0.985029	5.84493	5.74344	5.33515	6.74072	5.94114	5.68617	6.12133	6.35033	6.34763
PGK1	-0.221359	-0.33255	0.111191	0.349903	0.174787	0.631093	2.0478	1.82644	1.71525	0.915136	0.958697	0.985029	1.91811	1.73326	1.57477	2.38385	1.69592	1.67738	1.84144	2.05014	1.89359
MAP3K11	-0.219389	-0.224321	0.00493222	0.414716	0.404777	0.985029	4.11251	3.89312	3.88819	0.915136	0.958697	0.985029	4.17449	3.82961	3.85707	4.29685	3.5432	3.70447	3.8662	4.30657	4.10303
PTCH1	-0.163878	-0.292093	0.128214	0.381406	0.138151	0.489107	6.22725	6.06338	5.93516	0.915136	0.958697	0.985029	6.24848	6.02917	5.93485	6.37412	5.95378	5.99257	6.05916	6.20718	5.87806
HHIP	-0.160586	-0.222491	0.0619056	0.716854	0.616784	0.888386	9.85667	9.69608	9.63418	0.915136	0.958697	0.985029	9.22857	9.68595	9.38883	10.8065	10.0619	9.9495	9.53497	9.34039	9.56421
MAP1B	-0.160561	0.00157185	-0.162133	0.58828	0.995729	0.584706	9.69108	9.53051	9.69265	0.915136	0.995729	0.985029	9.93262	9.32168	9.71221	9.14133	9.42652	9.52045	9.99927	9.84335	9.84528
CXCL1	-0.159017	-0.36736	0.208343	0.717885	0.412715	0.637033	7.02536	6.86634	6.65799	0.915136	0.958697	0.985029	6.46893	6.61017	6.00419	7.82319	6.88117	7.10853	6.78394	7.10768	6.86126
STEAP1	-0.158925	0.26181	-0.420734	0.715807	0.551726	0.34772	17.1802	17.0213	17.442	0.915136	0.958697	0.985029	17.6779	17.9056	17.7045	16.7974	16.3933	17.229	17.0654	16.765	17.3926
BMP7	-0.109854	-0.321947	0.212093	0.782633	0.427671	0.59686	7.09985	6.98999	6.7779	0.915136	0.958697	0.985029	6.73076	6.66812	6.15584	7.77548	7.09897	7.12954	6.79329	7.20289	7.04831
STEAP3	-0.0956426	-0.398519	0.302877	0.760995	0.226975	0.348622	7.44619	7.35055	7.04767	0.915136	0.958697	0.985029	7.19393	7.0925	6.8247	7.73369	7.00661	7.26243	7.41095	7.95253	7.05587
RXRB	-0.0849981	-0.129398	0.0444	0.685097	0.539977	0.83156	7.50588	7.42088	7.37648	0.915136	0.958697	0.985029	7.55778	7.34587	7.06404	7.43301	7.33017	7.57938	7.52684	7.58661	7.48603
SDHB	-0.0795704	-0.0222159	-0.0573544	0.692635	0.911687	0.775143	5.00278	4.92321	4.98057	0.915136	0.972466	0.985029	4.89047	4.66816	4.91394	5.10445	4.93084	4.94901	5.01343	5.17064	5.07875
RPL11	-0.0765048	-0.0360715	-0.0404333	0.667797	0.83886	0.819756	-0.979594	-1.0561	-1.01567	0.915136	0.958697	0.985029	-1.08413	-1.08179	-1.14148	-0.813297	-1.08012	-0.972747	-1.04135	-1.00638	-0.93277
OLFM1	-0.0752826	-0.321234	0.245951	0.731245	0.168586	0.2794	2.25732	2.18203	1.93608	0.915136	0.958697	0.985029	2.20719	2.06179	1.77089	2.43278	1.98326	2.02965	2.13198	2.50105	2.00771
DCLK1	-0.0589048	0.224873	-0.283778	0.886538	0.589443	0.498368	7.78683	7.72793	8.0117	0.915136	0.958697	0.985029	8.26214	8.30528	8.66278	7.339	7.46489	7.66271	7.75935	7.41361	7.70962
CSNK1E	-0.0522459	-0.090577	0.0383311	0.880507	0.794701	0.912149	9.0987	9.04645	9.00812	0.915136	0.958697	0.985029	9.6575	9.19992	9.41932	8.79125	8.98532	9.17137	8.84733	8.9541	8.43366
IGFBP5	-0.0510304	-0.109515	0.0584844	0.818047	0.623758	0.792155	5.28335	5.23232	5.17383	0.915136	0.958697	0.985029	5.00105	5.06484	5.06628	5.5337	5.15584	5.17042	5.31529	5.47627	5.28479
RXRA	0.0194807	0.0270919	-0.00761111	0.929763	0.902464	0.972522	5.03992	5.0594	5.06701	0.929763	0.972466	0.985029	4.9277	4.78306	4.91952	5.01792	5.01316	5.06253	5.17412	5.38198	5.21898
ALDOA	0.0368507	-0.18311	0.219961	0.855428	0.377666	0.294681	0.221583	0.258434	0.0384726	0.915136	0.958697	0.985029	0.214891	0.294879	-0.158936	0.43894	0.182222	0.05515	0.0109178	0.2982	0.219203
RPL19	0.0396541	0.219182	-0.179528	0.876214	0.400436	0.48759	0.758011	0.797665	0.977193	0.915136	0.958697	0.985029	0.869241	0.786912	1.30041	0.374357	0.897902	0.917597	1.03043	0.70818	0.713567
VEGFA	0.107475	-0.0447126	0.152188	0.598907	0.825443	0.460578	5.63638	5.74385	5.59167	0.915136	0.958697	0.985029	5.52269	5.49591	5.45155	5.67539	5.74734	5.62191	5.71105	5.98832	5.70154
CSNK1G2	0.113472	0.0339463	0.0795256	0.667229	0.897062	0.762421	7.8828	7.99627	7.91675	0.915136	0.972466	0.985029	8.28791	8.0299	8.20649	7.49059	7.993	7.88857	7.86991	7.96592	7.65518
GPNMB	0.119325	0.577732	-0.458407	0.923083	0.642537	0.711907	11.8452	11.9646	12.423	0.929763	0.958697	0.985029	14.286	12.8771	11.8781	9.92092	10.009	12.8585	11.3289	13.0076	12.5323
CTNND2	0.159944	-0.0936359	0.25358	0.619554	0.770075	0.436916	5.85785	6.01779	5.76421	0.915136	0.958697	0.985029	5.71765	5.83858	5.53728	6.48418	6.14173	6.04427	5.37172	6.07308	5.7111
CDH3	0.173709	0.130296	0.0434122	0.619575	0.708583	0.900474	11.911	12.0847	12.0413	0.915136	0.958697	0.985029	12.522	11.7486	12.0054	11.8666	11.9861	11.9619	11.3444	12.5194	12.1565
TUBB3	0.175644	0.0718152	0.103829	0.494565	0.777141	0.68327	0.768692	0.944336	0.840507	0.915136	0.958697	0.985029	0.748091	0.628119	0.454591	0.741907	0.951746	1.03463	0.816078	1.25314	1.0323
ITGAL	0.206422	0.127856	0.0785656	0.81788	0.886456	0.930051	8.32057	8.52699	8.44842	0.915136	0.972466	0.985029	9.01206	8.47912	9.0648	7.30518	6.81432	7.87966	8.64446	10.2875	8.40081
CTNNBIP1	0.21012	0.0129496	0.19717	0.344855	0.952122	0.373711	6.11006	6.32018	6.12301	0.915136	0.989073	0.985029	6.25245	6.26634	5.82126	5.95163	6.24629	6.38935	6.12609	6.44792	6.15842
ACTA2	0.236053	0.871857	-0.635804	0.674708	0.147473	0.275236	8.24821	8.48427	9.12007	0.915136	0.958697	0.985029	8.93846	8.52045	8.20225	7.30195	8.19958	9.22323	8.50423	8.73277	9.93473
DIO2	0.237602	0.923402	-0.6858	0.844897	0.455222	0.575936	15.0197	15.2573	15.9431	0.915136	0.958697	0.985029	17.0633	16.822	16.3015	12.3663	14.245	15.6743	15.6295	14.705	15.8536
FZD6	0.256949	-0.189388	0.446337	0.335426	0.4714	0.113705	11.7715	12.0285	11.5821	0.915136	0.958697	0.985029	11.5862	12.0968	11.5843	11.8337	12.0377	12.0209	11.8947	11.951	11.1411
GRM8	0.312901	0.127363	0.185538	0.581123	0.82077	0.741863	5.57457	5.88747	5.70193	0.915136	0.958697	0.985029	5.73771	6.0603	5.37871	6.23384	6.4804	6.52004	4.75216	5.12171	5.20705
MUC5B	0.313148	2.16464	-1.85149	0.868144	0.270846	0.341081	13.0055	13.3186	15.1701	0.915136	0.958697	0.985029	13.4098	14.5963	14.1882	11.2541	13.4444	19.3937	14.3525	11.9151	11.9284
IGFBP6	0.331084	-0.0130848	0.344169	0.209079	0.958164	0.193438	8.19442	8.5255	8.18133	0.915136	0.989073	0.985029	8.26032	8.45151	7.97389	8.13415	8.51282	8.68315	8.18879	8.61218	7.88696
EPN3	0.35915	1.12081	-0.761662	0.74637	0.327223	0.498063	11.4712	11.8303	12.592	0.915136	0.958697	0.985029	13.5627	12.8761	12.2228	9.1772	10.4883	12.937	11.6736	12.1265	12.6162
SFTPB	0.456886	0.227911	0.228975	0.583472	0.782814	0.781831	10.3605	10.8174	10.5885	0.915136	0.958697	0.985029	11.5064	11.174	10.6847	9.93309	9.09086	10.6906	9.64217	12.1875	10.3902
VDR	0.466266	0.848305	-0.382038	0.699396	0.487397	0.751308	10.9467	11.4129	11.795	0.915136	0.958697	0.985029	13.3216	11.896	12.4878	9.26993	9.5793	11.7612	10.2485	12.7636	11.1359
FZD8	0.582504	0.13302	0.449483	0.273525	0.794772	0.390478	10.1575	10.74	10.2905	0.915136	0.958697	0.985029	10.6062	10.5274	10.1215	9.58326	9.8948	10.1911	10.283	11.7978	10.5589
S1PR3	0.690982	0.183866	0.507116	0.39941	0.818553	0.531737	22.2682	22.9592	22.4521	0.915136	0.958697	0.985029	22.5556	22.677	22.1314	20.7867	22.0374	23.0532	23.4623	24.1632	22.1716
AGER	0.926499	0.540504	0.385994	0.275873	0.513851	0.638667	6.65054	7.57704	7.19105	0.915136	0.958697	0.985029	7.58208	8.03805	7.64681	4.8229	7.77392	7.63138	7.54664	6.91915	6.29495
KLRG2	1.04236	-0.429131	1.47149	0.453104	0.753608	0.29832	12.5168	13.5592	12.0877	0.915136	0.958697	0.985029	14.6674	13.6785	13.801	9.96185	14.9087	11.3087	12.9211	12.0903	11.1533
IGFBP7	2.14315	1.7116	0.431545	0.197301	0.293585	0.783723	10.775	12.9182	12.4866	0.915136	0.958697	0.985029	12.3414	12.1035	12.6416	8.48159	10.9702	10.6992	11.5021	15.6808	14.1191
