# Supplementary material for: Enriched Bone Marrow Derived Disseminated Neuroblastoma Cells Can Be a Reliable Source for Gene Expression Studies—A Validation Study
Source: PLoS One. 2015 Sep 11;10(9):e0137995. doi: 10.1371/journal.pone.0137995 (PMC4567134; doi:10.1371/journal.pone.0137995)
Supplement: S4 Table — The file contains the log2 fold changes, p values and adjusted p values for multiple testing by the Benjamini-Hochberg method (q values) of all analyzed genes. (XLS) [file pone.0137995.s004.xls]

## Sheet: matAnn.biolRepls.hkGeneNorm.Fik
Name	logFCenrich1_vs_con	logFCenrich2_vs_con	logFCenrich1_vs_enrich2	Pvalenrich1_vs_con	Pvalenrich2_vs_con	Pvalenrich1_vs_enrich2	meancon	meanenrich1	meanenrich2	adjPvalenrich1_vs_con	adjPvalenrich2_vs_con	adjPvalenrich1_vs_enrich2	Acon	Aenrich1	Aenrich2	Bcon	Benrich1	Benrich2	Ccon	Cenrich1	Cenrich2
MUC5B	-8.4397	-5.94376	-2.49594	0.0117356	0.0510026	0.362512	21.7202	13.2805	15.7765	0.416615	0.905296	0.995818	21.2983	12.0499	13.1645	27.5756	13.945	16.3191	16.2868	13.8468	17.8458
IL6R	-3.52018	-3.34028	-0.179907	0.0632878	0.07505	0.914758	16.491	12.9709	13.1508	0.874297	0.976529	0.995818	19.8663	13.2473	14.4458	16.5354	14.3616	12.844	13.0714	11.3036	12.1624
ITGAL	-2.66327	-1.46058	-1.20269	0.000330934	0.0108101	0.0260821	13.4482	10.7849	11.9876	0.0234963	0.599651	0.995818	13.2321	10.6103	12.2142	14.123	11.5838	11.8233	12.9895	10.1607	11.9253
CYP27A1	-1.49299	-1.89713	0.404134	0.0452185	0.0168916	0.537752	13.5691	12.0761	11.672	0.874297	0.599651	0.995818	13.7385	12.9869	12.627	14.1292	12.1198	11.5235	12.8396	11.1216	10.8655
MUC5AC	-0.674598	-0.711896	0.0372983	0.454607	0.431013	0.966393	11.2384	10.5638	10.5265	0.989744	0.976529	0.995818	11.8618	12.1979	11.4519	11.975	10.0079	10.0752	9.87836	9.48554	10.0524
CYP24A1	-0.629147	-0.613521	-0.0156267	0.292543	0.30385	0.97834	10.8674	10.2383	10.2539	0.989744	0.976529	0.995818	10.482	10.6459	10.7354	11.7382	10.7234	10.5358	10.3821	9.34555	9.49049
SFTPD	-0.623938	-1.14205	0.518109	0.445024	0.180092	0.523463	11.7015	11.0776	10.5595	0.989744	0.976529	0.995818	12.4795	11.7756	12.2651	11.7822	11.0377	9.78056	10.8428	10.4195	9.63281
COMP	-0.510977	0.984619	-1.4956	0.592386	0.314249	0.14189	12.6154	12.1044	13.6	0.989744	0.976529	0.995818	12.7759	12.7421	14.0797	13.1134	11.6272	15.3226	11.9569	11.9439	11.3977
RXRG	-0.488836	0.0238742	-0.51271	0.608812	0.979883	0.591754	11.8622	11.3733	11.886	0.989744	0.983794	0.995818	13.1159	12.014	13.7529	11.7863	11.4531	10.5534	10.6843	10.6529	11.3518
STEAP1	-0.423	-0.378139	-0.0448611	0.664327	0.697708	0.963061	14.0932	13.6702	13.715	0.989744	0.976529	0.995818	14.1101	13.3044	15.0481	14.8256	15.5339	13.4308	13.3437	12.1723	12.6663
FZD8	-0.417977	-0.452497	0.03452	0.505184	0.471785	0.955452	10.4442	10.0263	9.99175	0.989744	0.976529	0.995818	10.9194	10.6181	10.5938	10.945	10.3656	10.1831	9.46835	9.09504	9.19828
ACTA2	-0.412791	-0.205677	-0.207113	0.569047	0.774819	0.773298	8.93665	8.52386	8.73097	0.989744	0.976529	0.995818	10.0327	9.41891	9.69724	8.16589	8.16574	7.64575	8.61137	7.98692	8.84993
ITGA3	-0.410181	-0.629753	0.219572	0.25603	0.0975545	0.53064	8.64941	8.23923	8.01966	0.989744	0.976529	0.995818	8.95812	8.2201	8.19252	8.93357	8.6199	8.10244	8.05655	7.87769	7.76401
CA4	-0.400344	-0.197419	-0.202926	0.599383	0.7942	0.788621	10.5096	10.1093	10.3122	0.989744	0.976529	0.995818	10.2004	9.59143	9.81624	11.887	11.345	10.7144	9.44144	9.39137	10.4059
CDH3	-0.38613	0.127183	-0.513313	0.470412	0.80916	0.3435	12.7308	12.3446	12.8579	0.989744	0.976529	0.995818	13.541	12.2411	12.761	12.744	13.0327	13.3834	11.9072	11.7601	12.4294
GRM8	-0.342257	-0.366505	0.0242478	0.364507	0.333404	0.947332	6.82152	6.47926	6.45502	0.989744	0.976529	0.995818	6.57968	6.04358	6.26491	7.33337	7.05598	6.7549	6.55152	6.33823	6.34524
DDR2	-0.315487	-0.351769	0.0362811	0.180385	0.140507	0.869964	5.31101	4.99553	4.95924	0.989744	0.976529	0.995818	5.5228	4.94324	5.15429	5.16536	5.0118	4.85366	5.24488	5.03153	4.86978
ITGB4	-0.314701	-0.131565	-0.183136	0.22428	0.596552	0.465062	8.47305	8.15834	8.34148	0.989744	0.976529	0.995818	8.47238	7.88503	8.31068	8.32533	8.13087	8.20189	8.62142	8.45914	8.51187
IGFBP6	-0.288346	-0.185269	-0.103078	0.301122	0.497517	0.702836	8.86281	8.57446	8.67754	0.989744	0.976529	0.995818	8.86899	8.53995	8.63793	9.27969	8.49549	8.7754	8.43974	8.68794	8.61929
APP	-0.283537	-0.530352	0.246814	0.475339	0.199228	0.532682	4.42773	4.1442	3.89738	0.989744	0.976529	0.995818	4.79051	4.13644	3.46724	4.6317	4.64047	4.18877	3.86099	3.65568	4.03613
SMAD6	-0.2726	-0.199583	-0.0730167	0.774101	0.833349	0.938563	8.44111	8.16851	8.24153	0.989744	0.976529	0.995818	9.05276	8.54784	8.9161	6.92117	6.88755	6.74976	9.3494	9.07013	9.05872
MME	-0.253784	-0.503481	0.249697	0.561048	0.263688	0.567235	12.7172	12.4635	12.2138	0.989744	0.976529	0.995818	12.5647	12.546	11.6378	13.5092	12.5861	12.6025	12.0779	12.2583	12.401
EPN3	-0.23388	0.170578	-0.404458	0.63292	0.726639	0.415731	10.4316	10.1977	10.6021	0.989744	0.976529	0.995818	11.0374	10.3892	11.2751	10.651	10.3882	9.954	9.60635	9.81566	10.5773
CDKN2C	-0.222086	-0.497561	0.275474	0.717363	0.425336	0.654191	16.4818	16.2597	15.9842	0.989744	0.976529	0.995818	17.3284	16.9486	16.3994	16.3672	15.4655	15.0507	15.7499	16.365	16.5026
MAP3K11	-0.22161	-0.211431	-0.0101789	0.578392	0.595628	0.979422	4.70111	4.4795	4.48968	0.989744	0.976529	0.995818	5.12951	4.97303	5.12396	4.44944	4.38355	4.25172	4.52438	4.08191	4.09336
STEAP3	-0.216797	-0.329901	0.113103	0.330231	0.153697	0.603166	6.62911	6.41231	6.29921	0.989744	0.976529	0.995818	6.60192	6.27249	6.46009	6.54173	6.56171	6.24706	6.74368	6.40274	6.19047
RPL11	-0.204543	-0.240563	0.03602	0.409241	0.335838	0.881859	-1.73493	-1.93947	-1.97549	0.989744	0.976529	0.995818	-1.77199	-1.86916	-1.78625	-1.60814	-1.77946	-1.87652	-1.82466	-2.16981	-2.26371
FHL2	-0.203253	-0.0841108	-0.119142	0.590392	0.822322	0.75083	8.11702	7.91376	8.03291	0.989744	0.976529	0.995818	8.26832	8.04556	8.22037	7.60955	7.52802	7.47044	8.47318	8.16772	8.40791
SERPINF1	-0.199247	-0.25366	0.0544122	0.418629	0.309454	0.82163	1.29379	1.09454	1.04013	0.989744	0.976529	0.995818	1.06023	0.9276	0.960478	1.46052	1.34345	1.21822	1.36061	1.01257	0.94168
DLK2	-0.180852	-0.174761	-0.00609111	0.400262	0.415604	0.97685	5.04523	4.86438	4.87047	0.989744	0.976529	0.995818	4.91286	4.77307	4.94637	5.05478	4.84098	4.74922	5.16806	4.97909	4.91583
CTNND2	-0.166037	-0.0392386	-0.126799	0.682443	0.922564	0.754146	7.66661	7.50057	7.62737	0.989744	0.983794	0.995818	7.55208	6.88288	7.36681	7.99306	8.20608	8.09661	7.45469	7.41275	7.41869
CXCL1	-0.160723	-0.115897	-0.0448256	0.778394	0.838989	0.937288	4.40207	4.24135	4.28618	0.989744	0.976529	0.995818	4.69272	3.82959	3.7664	5.03953	5.16884	4.77705	3.47398	3.72562	4.31508
BMP7	-0.160621	-0.18814	0.0275189	0.784882	0.749399	0.962608	4.4212	4.26058	4.23306	0.989744	0.976529	0.995818	4.63119	3.78602	3.68958	5.13049	5.20388	4.82916	3.50191	3.79183	4.18043
CYP27B1	-0.15536	-0.438449	0.283089	0.846898	0.589044	0.725738	13.8032	13.6479	13.3648	0.989744	0.976529	0.995818	13.2343	12.8285	13.676	13.3122	13.5244	14.4906	14.8631	14.5907	11.9277
PGK1	-0.15105	-0.136606	-0.0144433	0.568422	0.605256	0.956029	1.9496	1.79855	1.813	0.989744	0.976529	0.995818	2.24463	1.98911	2.13128	1.75988	1.69581	1.59694	1.8443	1.71074	1.71076
FZD2	-0.133363	-0.213303	0.07994	0.704579	0.547218	0.819668	3.17825	3.04489	2.96495	0.989744	0.976529	0.995818	3.26279	2.99011	3.06001	3.51252	3.50078	3.27825	2.75944	2.64377	2.55658
IGFBP5	-0.125516	-0.155181	0.0296644	0.822481	0.781679	0.957645	8.87879	8.75328	8.72361	0.989744	0.976529	0.995818	8.31255	7.99146	8.48737	8.5217	8.76475	8.3446	9.80213	9.50362	9.33887
TUBB3	-0.10428	-0.0778064	-0.0264733	0.740796	0.804735	0.932841	0.931252	0.826973	0.853446	0.989744	0.976529	0.995818	1.25316	1.07308	1.23778	0.956342	0.917914	0.817313	0.584254	0.489927	0.505243
PDGFA	-0.10369	0.91365	-1.01734	0.920442	0.39058	0.341828	10.7844	10.6807	11.6981	0.989744	0.976529	0.995818	11.2292	10.2838	10.6516	11.5692	11.856	13.8525	9.5549	9.90243	10.5901
ENHO	-0.0860208	-0.228795	0.142774	0.82362	0.557237	0.712225	5.2175	5.13148	4.9887	0.989744	0.976529	0.995818	5.48234	5.54007	5.52968	4.71124	4.74738	4.51073	5.45892	5.10699	4.9257
OLFM1	-0.0783408	-0.0347297	-0.0436111	0.829198	0.923713	0.904306	2.31349	2.23515	2.27876	0.989744	0.983794	0.995818	2.51802	2.25296	2.46092	1.83692	1.83791	1.77335	2.58552	2.61458	2.60201
KLRG2	-0.0634108	0.10667	-0.170081	0.894858	0.82425	0.72394	12.8055	12.742	12.9121	0.989744	0.976529	0.995818	13.265	12.5552	12.6345	13.0038	12.6347	12.28	12.1475	13.0363	13.8219
MAP1B	-0.0594608	-0.0723486	0.0128878	0.823017	0.78568	0.961273	6.6355	6.57604	6.56315	0.989744	0.976529	0.995818	6.59245	6.36489	6.34976	6.56304	6.46267	6.42922	6.751	6.90054	6.91046
GPNMB	-0.0551669	0.028137	-0.0833039	0.94691	0.972904	0.919923	11.8004	11.7453	11.8286	0.989744	0.983794	0.995818	12.2617	12.463	12.7162	12.6882	12.4617	11.541	10.4514	10.3111	11.2284
PITX1	-0.0464941	-0.163239	0.116744	0.919966	0.725275	0.801167	5.62408	5.57758	5.46084	0.989744	0.976529	0.995818	6.16837	6.40849	5.99904	5.3206	5.20548	5.07952	5.38326	5.11877	5.30395
GLI2	-0.0107353	0.0119359	-0.0226711	0.973944	0.971032	0.945015	5.54674	5.536	5.55867	0.989744	0.983794	0.995818	6.00546	5.59289	5.5887	5.30115	5.43277	5.07095	5.3336	5.58235	6.01638
ALDOA	-0.00472193	0.0054803	-0.0102022	0.986036	0.983794	0.969837	0.516499	0.511777	0.521979	0.989744	0.983794	0.995818	0.810394	0.813937	0.743711	0.290406	0.272598	0.299643	0.448697	0.448797	0.522583
PTCH1	0.00504252	-0.242659	0.247701	0.989744	0.541331	0.533172	5.34787	5.35291	5.10521	0.989744	0.976529	0.995818	6.15225	5.36394	4.85208	5.2137	5.47093	5.08383	4.67767	5.22387	5.37973
FZD6	0.0100759	0.575415	-0.565339	0.981112	0.201133	0.208324	11.5617	11.5718	12.1371	0.989744	0.976529	0.995818	11.4446	11.7509	12.0903	11.0585	12.1206	12.3424	12.1821	10.844	11.9788
SMAD7	0.0238403	-0.150862	0.174702	0.938579	0.628482	0.576269	11.3731	11.3969	11.2222	0.989744	0.976529	0.995818	11.251	11.3054	10.6663	11.4895	11.4681	11.2368	11.3788	11.4174	11.7637
AGER	0.0376881	0.043857	-0.00616889	0.953933	0.946406	0.992455	6.92645	6.96414	6.9703	0.989744	0.983794	0.995818	7.05957	6.61657	6.08182	7.28553	6.80326	6.3438	6.43424	7.47257	8.48529
SFTPB	0.0378714	-0.356147	0.394019	0.953268	0.585308	0.546949	11.9027	11.9405	11.5465	0.989744	0.976529	0.995818	12.6502	11.8997	12.554	12.0108	12.7739	10.9131	11.0469	11.148	11.1725
RXRA	0.0642792	0.173268	-0.108989	0.79309	0.485735	0.657886	6.43188	6.49616	6.60515	0.989744	0.976529	0.995818	6.34937	6.17477	6.37334	6.50456	6.67989	6.69561	6.44172	6.63382	6.74649
DCLK1	0.0825636	0.129521	-0.0469578	0.784807	0.669521	0.876375	8.50604	8.5886	8.63556	0.989744	0.976529	0.995818	8.61502	8.5944	8.46447	8.66914	8.73999	9.16207	8.23396	8.43141	8.28014
CTNNBIP1	0.0918536	0.0939392	-0.00208556	0.817766	0.813718	0.995818	9.15937	9.25122	9.25331	0.989744	0.976529	0.995818	9.34427	9.16723	9.12238	9.37181	9.60425	9.97709	8.76203	8.9822	8.66047
CRLF1	0.103245	0.570945	-0.4677	0.891837	0.460126	0.542731	12.3138	12.4171	12.8848	0.989744	0.976529	0.995818	12.8251	13.0016	11.5767	12.8938	12.2446	12.8223	11.2226	12.005	14.2552
SDHB	0.115655	0.188765	-0.07311	0.58913	0.385529	0.731273	5.07054	5.18619	5.2593	0.989744	0.976529	0.995818	5.24479	5.20134	5.31497	5.01182	5.06704	5.16031	4.955	5.29019	5.30262
ROCK2	0.175057	-0.044533	0.21959	0.659351	0.910166	0.581699	11.2318	11.4069	11.1873	0.989744	0.983794	0.995818	11.2218	11.2605	10.8558	11.4803	10.9018	10.9532	10.9934	12.0583	11.7529
RPL19	0.209265	0.235083	-0.0258178	0.495793	0.445992	0.931988	1.21843	1.4277	1.45351	0.989744	0.976529	0.995818	0.961591	1.05522	1.04254	1.31774	1.50686	1.57688	1.37597	1.72101	1.74113
CSNK1E	0.265069	0.234831	0.0302378	0.545748	0.591525	0.944382	9.65504	9.92011	9.88987	0.989744	0.976529	0.995818	9.15799	9.34609	9.4529	10.24	9.91062	10.3366	9.56716	10.5036	9.88008
VEGFA	0.28336	0.238986	0.0443744	0.585617	0.644697	0.931292	6.48588	6.76924	6.72486	0.989744	0.976529	0.995818	7.13122	6.65668	6.30568	6.33961	6.60155	6.08778	5.9868	7.04948	7.78112
CSNK1G2	0.292977	0.128754	0.164223	0.577376	0.804941	0.753075	8.96329	9.25626	9.09204	0.989744	0.976529	0.995818	8.7857	8.54741	8.24394	9.39634	9.34541	9.1216	8.70783	9.87597	9.91059
S1PR3	0.304641	1.06265	-0.758008	0.486002	0.0347956	0.107246	13.6552	13.9598	14.7178	0.989744	0.823496	0.995818	14.1852	14.3735	14.3962	13.4774	14.1155	14.3708	13.3029	13.3904	15.3863
RXRB	0.480041	1.17346	-0.693422	0.619934	0.243284	0.477624	8.57038	9.05042	9.74384	0.989744	0.976529	0.995818	8.39162	8.29874	8.41314	8.76427	8.81741	8.76474	8.55524	10.0351	12.0536
IGFBP7	0.963528	0.0268647	0.936663	0.426137	0.981913	0.438626	13.1046	14.0681	13.1314	0.989744	0.983794	0.995818	13.2643	12.9901	12.5077	12.5245	12.2097	12.8647	13.5249	17.0045	14.022
HHIP	1.00936	0.251808	0.757551	0.340894	0.806799	0.468926	12.7647	13.7741	13.0165	0.989744	0.976529	0.995818	12.3912	12.7447	14.3889	12.4349	16.0244	12.2323	13.4681	12.5531	12.4284
TMEM59L	1.37448	0.620958	0.753521	0.0569141	0.343511	0.256735	13.6445	15.019	14.2654	0.874297	0.976529	0.995818	13.1986	13.7982	13.4466	13.4919	15.6219	14.3465	14.2431	15.6368	15.0032
CEBPA	1.38353	1.48571	-0.102182	0.305638	0.273756	0.937509	19.0769	20.4604	20.5626	0.989744	0.976529	0.995818	21.3488	19.4962	19.994	19.7684	20.0917	20.3411	16.1136	21.7934	21.3527
FERMT1	1.56118	-0.237262	1.79844	0.338918	0.880907	0.275186	13.545	15.1062	13.3078	0.989744	0.983794	0.995818	13.209	14.7674	13.6929	13.277	18.8368	13.7537	14.149	11.7144	12.4767
IGFBP2	1.93181	2.33907	-0.407262	0.149574	0.089889	0.745043	19.279	21.2108	21.6181	0.989744	0.976529	0.995818	18.2491	21.2235	19.0257	18.8158	20.2862	22.065	20.7722	22.1228	23.7635
CXCL14	4.98075	2.46268	2.51807	0.0738843	0.338309	0.328209	18.3748	23.3556	20.8375	0.874297	0.976529	0.995818	16.6394	24.5921	23.9277	23.1481	25.1055	20.8826	15.337	20.3691	17.7023
